# Supplementary material for: Nanoemulsified Formulation of Cedrela odorata Essential Oil and Its Larvicidal Effect against Spodoptera frugiperda (J.E. Smith)
Source: Molecules. 2022 May 6;27(9):2975. doi: 10.3390/molecules27092975 (PMC9101729; doi:10.3390/molecules27092975)
Supplement: Supplementary file 1 [file molecules-27-02975-s001.zip]

Archive with 1 entries (1 files):
- molecules-1687530-supplementary.pdf
